# Supplementary material for: Synergistic Effects of the Jackfruit Seed Sourced Resistant Starch and Bifidobacterium pseudolongum subsp. globosum on Suppression of Hyperlipidemia in Mice
Source: Foods. 2021 Jun 21;10(6):1431. doi: 10.3390/foods10061431 (PMC8235523; doi:10.3390/foods10061431)
Supplement: Supplementary file 1 [file foods-10-01431-s001.zip]

Archive with 3 entries (3 files):
- Supplemental Figure S1.pdf
- Supplemental Figure S2.pdf
- Supplemental Figure S3.pdf
